# Supplementary material for: Application of a deep learning-based image analysis and live-cell imaging system for quantifying adipogenic differentiation kinetics of adipose-derived stem/stromal cells
Source: Adipocyte. 2021 Nov 19;10(1):621–30. doi: 10.1080/21623945.2021.2000696 (PMC8632106; doi:10.1080/21623945.2021.2000696)
Supplement: Supplemental Material [file KADI_A_2000696_SM8319.zip › supplementary/Supplemental_Table_1.xlsx]

## Sheet: Sheet1
Genes: B2M (+intron), PPARG (+intron), CEBPA (-intron), ADIPOQ (+intron), TMEM158 (-intron), SLC7A8 (+intron)
SLC7A8
LEFT PRIMER	GAGATCGGATTGGTCAGTGC
RIGHT PRIMER	CAATCCAGACGATGAGAGCA
HYB OLIGO	GTATCATCGTAGGGAACATCATCGGCTC
TMEM158
LEFT PRIMER	CGTGGACTCAATGGGCTTAC
RIGHT PRIMER	AGCCGCTGCATTTCTGCT
HYB OLIGO	AGCTCCTCCAGGCTGAAGTCTAGGC
ADIPOQ
LEFT PRIMER	CCTGGTGAGAAGGGTGAGAA
RIGHT PRIMER	ACACTGAATGCTGAGCGGTA
HYB OLIGO	CCAGGTCTTATTGGTCCTAAGGGAGACATC
CEBPA
LEFT PRIMER	AGGCCAGGCTTTCAGGAG
RIGHT PRIMER	GGACCCAGGGAGTGGTTT
HYB OLIGO	CACCGGAATCTCCTAGTCCTGGCTC
PPARG
LEFT PRIMER	ACAGATCCAGTGGTTGCAGA
RIGHT PRIMER	CGACATTCAATTGCCATGAG
HYB OLIGO	GTGGAGCCTGCATCTCCACCTTATTATTCT
B2M
LEFT PRIMER	TGCTCGCGCTACTCTCTCTT
RIGHT PRIMER	TCTCTGCTGGATGACGTGAG
HYB OLIGO	GCTATCCAGCGTACTCCAAAGATTCAGGTT
